# Supplementary material for: Development and optimization of a simian immunodeficiency virus (SIV) droplet digital PCR (ddPCR) assay
Source: PLoS One. 2020 Oct 9;15(10):e0240447. doi: 10.1371/journal.pone.0240447 (PMC7546489; doi:10.1371/journal.pone.0240447)
Supplement: S1 Table — (XLSX) [file pone.0240447.s004.xlsx]

## Sheet: Figures
Figure	Mastermix	MgCl2 concentration (mM)	Primer and probe concentration (nM)	Enzyme	SIV input (copies)	SIV count (copies)	PCR thermal cycling condition
Sup1A	qPCR	4.5	SIV 600 600 300	AptaTaq 1U	0	N.D.	A-C: 95°C 3min, 45x(95°C 30sec, 60°C 1min), 98°C 10min, 4°C hold
Sup1B	qPCR	4.5	SIV 600 600 400	AptaTaq 1U	10000	N.D.
Sup1C	qPCR	4.5	SIV 900 900 250	AptaTaq 1U	10000	7850
Sup1D	qPCR	4.5	SIV 600 600 200	AptaTaq 1U	10000	8294	95°C 3min, 45x(95°C 30sec, 62°C 15sec, 45sec), 98°C 10min, 4°C hold
Sup2A	AccuStart Genotyping Toughmix	Mg [con] in 1xMM	SIV 100 100 100, CCR5 100 100 100	MM enzyme	0	N.D.	95°C 10min, 40x(95°C 15sec, 60°C 1min), 98°C 10min, 4°C hold
Sup2B	Accustart Genotyping Toughmix	Mg [con] in 1xMM	SIV 100 100 100, CCR5 100 100 100	MM enzyme	94	N.D.
Sup3A	AccuStart Genotyping Toughmix	Mg [con] in 1xMM	SIV 100 100 100, CCR5 100 100 100	MM enzyme	0	1	95°C 10min, 40x(95°C 15sec, 60°C 1min), 98°C 10min, 4°C hold
Sup3B	Accustart Genotyping Toughmix	Mg [con] in 1xMM	SIV 100 100 100, CCR5 100 100 100	MM enzyme	94	71
